# Supplementary material for: Proving Nanoscale Chiral Interactions of Cyclodextrins and Propranolol Enantiomers by Means of SERS Measurements Performed on a Solid Plasmonic Substrate
Source: Pharmaceutics. 2021 Oct 1;13(10):1594. doi: 10.3390/pharmaceutics13101594 (PMC8539071; doi:10.3390/pharmaceutics13101594)
Supplement: Supplementary file 1 [file pharmaceutics-13-01594-s001.zip]

Archive with 1 entries (1 files):
- pharmaceutics-1377541-supplementary.pdf
